# Supplementary material for: Modeling the Structure of Crystalline Alamethicin and Its NMR Chemical Shift Tensors
Source: Antibiotics (Basel). 2021 Oct 18;10(10):1265. doi: 10.3390/antibiotics10101265 (PMC8532780; doi:10.3390/antibiotics10101265)
Supplement: Supplementary file 1 [file antibiotics-10-01265-s001.zip]

Archive with 3 entries (3 files):
- alm.cif
- alm.pdb
- SI.pdf
